# Supplementary material for: Phase-Dependent Photocatalytic Activity of Nb2O5 Nanomaterials for Rhodamine B Degradation: The Role of Surface Chemistry and Crystal Structure
Source: Nanomaterials (Basel). 2025 Jun 1;15(11):846. doi: 10.3390/nano15110846 (PMC12157932; doi:10.3390/nano15110846)
Supplement: Supplementary file 1 [file nanomaterials-15-00846-s001.zip]

Archive with 1 entries (1 files):
- nanomaterials-3647722-supplementary.pdf
